# Supplementary material for: 3D Domain Swapping Dimerization of the Receiver Domain of Cytokinin Receptor CRE1 From Arabidopsis thaliana and Medicago truncatula
Source: Front Plant Sci. 2021 Sep 24;12:756341. doi: 10.3389/fpls.2021.756341 (PMC8498639; doi:10.3389/fpls.2021.756341)
Supplement: Supplementary file 1 [file Table_1.XLSX]

## Sheet: B1
Checked	Confidence	Annotated Sequence	Modifications	Modifications in Master Proteins	Contaminant	Qvality PEP	Qvality q-value	# Protein Groups	# Proteins	# PSMs	Master Protein Accessions	Positions in Master Proteins	# Missed Cleavages	Theo. MH+ [Da]	Abundances (Scaled)	Quan Usage	Quan Info	Found in Samples	Confidence (by Search Engine)	Percolator q-Value (by Search Engine)	Percolator PEP (by Search Engine)	XCorr (by Search Engine)	Top Apex RT [min]	Sequence in Protein	Positions in Protein	Peptide Group Modifications in Protein
False	High	[K].AALEMLQFPHK.[F]			False	0.3	0	1	2	42	G7LCC3	G7LCC3 [895-905]	0	1284.68	100	Use		High	High	0	0.09547	3.71	40.18	K.AALEMLQFPHK.F	[895-905]
False	High	[K].AALEMLQFPHK.[F]	1×Oxidation [M5]		False	0.34	0	1	2	26	G7LCC3	G7LCC3 [895-905]	0	1300.67	100	Use		High	High	0	0.16	3.62	32.36	K.AALEMLQFPHK.F	[895-905]
False	High	[K].CGMDGYVSKPFEEENLYQAVAK.[F]	1×Carbamidomethyl [C1]		False	0.14	0	1	2	15	G7LCC3	G7LCC3 [971-992]	0	2535.15	100	Use		High	High	0	0.02626	8.63	43.42	K.CGMDGYVSKPFEEENLYQAVAK.F	[971-992]
False	High	[K].CGMDGYVSKPFEEENLYQAVAK.[F]	1×Carbamidomethyl [C1]; 1×Oxidation [M3]		False	0.16	0	1	2	8	G7LCC3	G7LCC3 [971-992]	0	2551.15	100	Use		High	High	0	0.04401	7.67	40.06	K.CGMDGYVSKPFEEENLYQAVAK.F	[971-992]
False	High	[R].DYAQTAQACGK.[A]	1×Carbamidomethyl [C9]		False	0.44	0	1	2	1	G7LCC3	G7LCC3 [420-430]	0	1212.53	100	Use		High	High	0	0.2071	1.74	17.12	R.DYAQTAQACGK.A	[420-430]
False	High	[K].FDACFMDIQMPEMDGFEATR.[R]	1×Carbamidomethyl [C4]		False	0.14	0	1	2	3	G7LCC3	G7LCC3 [906-925]	0	2410.98	100	Use		High	High	0	0.02029	5.38	60.12	K.FDACFMDIQMPEMDGFEATR.R	[906-925]
False	High	[K].FDACFMDIQMPEMDGFEATR.[R]	1×Carbamidomethyl [C4]; 2×Oxidation [M10; M13]		False	0.14	0	1	2	4	G7LCC3	G7LCC3 [906-925]	0	2442.97	100	Use		High	High	0	0.07375	5.07	50.32	K.FDACFMDIQMPEMDGFEATR.R	[906-925]
False	High	[K].FDACFMDIQMPEMDGFEATR.[R]	1×Carbamidomethyl [C4]; 3×Oxidation [M6; M10; M13]		False	0.16	0	1	2	10	G7LCC3	G7LCC3 [906-925]	0	2458.97	100	Use		High	High	0	0.07375	5.49	44.17	K.FDACFMDIQMPEMDGFEATR.R	[906-925]
False	High	[K].KILVVDDNVVNR.[R]			False	0.26	0	1	2	8	G7LCC3	G7LCC3 [862-873]	1	1383.8	100	Use		High	High	0	0.07375	3.97	28.35	K.KILVVDDNVVNR.R	[862-873]
False	High	[K].ILVVDDNVVNR.[R]			False	0.3	0	1	2	13	G7LCC3	G7LCC3 [863-873]	0	1255.7	100	Use		High	High	0	0.16	3.76	33.4	K.ILVVDDNVVNR.R	[863-873]
False	High	[K].ILVVDDNVVNRR.[V]			False	0.5	0	1	2	2	G7LCC3	G7LCC3 [863-874]	1	1411.8	100	Use		High	High	0	0.2708	2.85	28.97	K.ILVVDDNVVNRR.V	[863-874]
False	High	[K].NFGADVKCADSGK.[A]	1×Carbamidomethyl [C8]		False	0.34	0	1	2	1	G7LCC3	G7LCC3 [882-894]	1	1368.62	100	Use		High	High	0	0.1236	2.79	17.72	K.NFGADVKCADSGK.A	[882-894]
False	High	[R].NGGSEEVVHASGGYNLK.[T]			False	0.44	0	1	2	1	G7LCC3	G7LCC3 [543-559]	0	1717.81	100	Use		High	High	0	0.2071	4.34	23.55	R.NGGSEEVVHASGGYNLK.T	[543-559]
False	High	[R].QIVTNLVGNSVK.[F]			False	0.3	0	1	2	5	G7LCC3	G7LCC3 [502-513]	0	1271.73	100	Use		High	High	0	0.09547	4.08	32.29	R.QIVTNLVGNSVK.F	[502-513]
False	High	[K].TLSGYEAADER.[N]			False	0.34	0	1	2	1	G7LCC3	G7LCC3 [560-570]	0	1211.55	100	Use		High	High	0	0.1236	2.48	21.71	K.TLSGYEAADER.N	[560-570]
False	High	[K].VPDIVMGDPGR.[F]			False	0.44	0	1	2	2	G7LCC3	G7LCC3 [489-499]	0	1155.58	100	Use		High	High	0	0.2071	2.86	33.03	K.VPDIVMGDPGR.F	[489-499]
NOTE:
Peptides corresponding to MtCRE1-REC domain fragments are highlighted using the same colors as in supplementary figure S6B. Peptides from the rest of MtCRE1-IC are not highlighted.

## Sheet: B2
Checked	Confidence	Annotated Sequence	Modifications	Modifications in Master Proteins	Contaminant	Qvality PEP	Qvality q-value	# Protein Groups	# Proteins	# PSMs	Master Protein Accessions	Positions in Master Proteins	# Missed Cleavages	Theo. MH+ [Da]	Abundances (Scaled)	Quan Usage	Quan Info	Found in Samples	Confidence (by Search Engine)	Percolator q-Value (by Search Engine)	Percolator PEP (by Search Engine)	XCorr (by Search Engine)	Top Apex RT [min]	Sequence in Protein	Positions in Protein	Peptide Group Modifications in Protein
False	High	[K].AALEMLQFPHK.[F]			False	0.025	0	1	2	5	G7LCC3	G7LCC3 [895-905]	0	1284.68	100	Use		High	High	0	0.05103	3.16	45.08	K.AALEMLQFPHK.F	[895-905]
False	High	[K].AALEMLQFPHK.[F]	1×Oxidation [M5]		False	0.13	0	1	2	1	G7LCC3	G7LCC3 [895-905]	0	1300.67	100	Use		High	High	0	0.1254	2.54	38.33	K.AALEMLQFPHK.F	[895-905]
False	High	[K].ALIALINEVLDR.[A]			False	0.0019	0	1	2	4	G7LCC3	G7LCC3 [431-442]	0	1339.79	100	Use		High	High	0	0.01025	4.18	69.17	K.ALIALINEVLDR.A	[431-442]
False	High	[R].ASMVGACLQQVLGTGK.[K]	1×Carbamidomethyl [C7]		False	0.0011	0	1	2	1	G7LCC3	G7LCC3 [824-839]	0	1619.82	100	Use		High	High	0	0.000817	3.09	50.34	R.ASMVGACLQQVLGTGK.K	[824-839]
False	High	[R].ASMVGACLQQVLGTGK.[K]	1×Carbamidomethyl [C7]; 1×Oxidation [M3]		False	0.00012	0	1	2	1	G7LCC3	G7LCC3 [824-839]	0	1635.82	100	Use		High	High	0	8.099e-05	3.97	45.29	R.ASMVGACLQQVLGTGK.K	[824-839]
False	High	[K].AVSLCGK.[N]	1×Carbamidomethyl [C5]		False	0.24	0	1	2	1	G7LCC3	G7LCC3 [739-745]	0	734.387	100	Use		High	High	0	0.2254	1.46	19.21	K.AVSLCGK.N	[739-745]
False	High	[K].CGMDGYVSKPFEEENLYQAVAK.[F]	1×Carbamidomethyl [C1]		False	2.6e-05	0	1	2	8	G7LCC3	G7LCC3 [971-992]	0	2535.15	100	Use		High	High	0	2.052e-05	7.5	48.32	K.CGMDGYVSKPFEEENLYQAVAK.F	[971-992]
False	High	[K].CGMDGYVSKPFEEENLYQAVAK.[F]	1×Carbamidomethyl [C1]; 1×Oxidation [M3]		False	2e-06	0	1	2	5	G7LCC3	G7LCC3 [971-992]	0	2551.15	100	Use		High	High	0	1.11062e-06	6.94	44.84	K.CGMDGYVSKPFEEENLYQAVAK.F	[971-992]
False	High	[K].DSWVCGEDGIFSVR.[Q]	1×Carbamidomethyl [C5]		False	0.0018	0	1	2	4	G7LCC3	G7LCC3 [764-777]	0	1626.72	100	Use		High	High	0	0.006963	2.81	53.41	K.DSWVCGEDGIFSVR.Q	[764-777]
False	High	[R].DYAQTAQACGK.[A]	1×Carbamidomethyl [C9]		False	0.032	0	1	2	2	G7LCC3	G7LCC3 [420-430]	0	1212.53	100	Use		High	High	0	0.0286	2.65	18.93	R.DYAQTAQACGK.A	[420-430]
False	High	[K].EMPNGSTSVR.[S]			False	0.17	0	1	2	1	G7LCC3	G7LCC3 [846-855]	0	1077.5	100	Use		High	High	0	0.1608	1.76	19.36	K.EMPNGSTSVR.S	[846-855]
False	High	[K].FDACFMDIQMPEMDGFEATR.[R]	1×Carbamidomethyl [C4]		False	3.7e-06	0	1	2	5	G7LCC3	G7LCC3 [906-925]	0	2410.98	100	Use		High	High	0	3.677e-06	5.35	63.38	K.FDACFMDIQMPEMDGFEATR.R	[906-925]
False	High	[K].FDACFMDIQMPEMDGFEATR.[R]	1×Carbamidomethyl [C4]; 1×Oxidation [M]		False	2.4e-05	0	1	2	10	G7LCC3	G7LCC3 [906-925]	0	2426.98	100	Use		High	High	0	0.00135	4.89	58.12	K.FDACFMDIQMPEMDGFEATR.R	[906-925]
False	High	[K].FDACFMDIQMPEMDGFEATR.[R]	1×Carbamidomethyl [C4]; 2×Oxidation [M10; M]		False	0.00021	0	1	2	9	G7LCC3	G7LCC3 [906-925]	0	2442.97	100	Use		High	High	0	0.0003748	3.98	52.84	K.FDACFMDIQMPEMDGFEATR.R	[906-925]
False	High	[K].FDACFMDIQMPEMDGFEATR.[R]	1×Carbamidomethyl [C4]; 3×Oxidation [M6; M10; M13]		False	0.0011	0	1	2	5	G7LCC3	G7LCC3 [906-925]	0	2458.97	100	Use		High	High	0	0.00131	4.49	47.16	K.FDACFMDIQMPEMDGFEATR.R	[906-925]
False	High	[K].GLELAVFVSDK.[V]			False	0.0064	0	1	4	5	G7LCC3	G7LCC3 [478-488]	0	1177.65	100	Use		High	High	0	0.005266	3.26	53.29	K.GLELAVFVSDK.V	[478-488]
False	High	[K].KILVVDDNVVNR.[R]			False	0.014	0	1	2	2	G7LCC3	G7LCC3 [862-873]	1	1383.8	100	Use		High	High	0	0.01229	3.61	34.62	K.KILVVDDNVVNR.R	[862-873]
False	High	[K].KVNYEDLPSSFR.[G]			False	0.17	0	1	2	2	G7LCC3	G7LCC3 [691-702]	1	1454.73	100	Use		High	High	0	0.1597	3.32	38.3	K.KVNYEDLPSSFR.G	[691-702]
False	High	[K].LELEAVPFDLR.[S]			False	0.0079	0	1	4	1	G7LCC3	G7LCC3 [450-460]	0	1301.71	100	Use		High	High	0	0.006619	3.9	55.08	K.LELEAVPFDLR.S	[450-460]
False	High	[R].IFMPFVQADSSTSR.[N]			False	0.082	0	1	2	2	G7LCC3	G7LCC3 [624-637]	0	1585.77	100	Use		High	High	0	0.12	3.01	51.23	R.IFMPFVQADSSTSR.N	[624-637]
False	High	[R].IFMPFVQADSSTSR.[N]	1×Oxidation [M3]		False	0.0066	0	1	2	2	G7LCC3	G7LCC3 [624-637]	0	1601.76	100	Use		High	High	0	0.005444	3.24	43.18	R.IFMPFVQADSSTSR.N	[624-637]
False	High	[K].ILVVDDNVVNR.[R]			False	0.0032	0	1	2	6	G7LCC3	G7LCC3 [863-873]	0	1255.7	100	Use		High	High	0	0.002556	3.67	37.41	K.ILVVDDNVVNR.R	[863-873]
False	High	[K].ILVVDDNVVNRR.[V]			False	0.13	0	1	2	1	G7LCC3	G7LCC3 [863-874]	1	1411.8	100	Use		High	High	0	0.1193	2.02	34.35	K.ILVVDDNVVNRR.V	[863-874]
False	High	[K].MPQMILLATNISNDEFDK.[A]			False	5.3e-05	0	1	2	5	G7LCC3	G7LCC3 [790-807]	0	2080.01	100	Use		High	High	0	3.443e-05	4.5	60.7	K.MPQMILLATNISNDEFDK.A	[790-807]
False	High	[K].MPQMILLATNISNDEFDK.[A]	1×Oxidation [M]		False	0.00017	0	1	2	9	G7LCC3	G7LCC3 [790-807]	0	2096	100	Use		High	High	0	0.1949	3.89	51.68	K.MPQMILLATNISNDEFDK.A	[790-807]
False	High	[K].MPQMILLATNISNDEFDK.[A]	2×Oxidation [M1; M4]		False	6.2e-05	0	1	2	3	G7LCC3	G7LCC3 [790-807]	0	2112	100	Use		High	High	0	4.041e-05	4.81	48.28	K.MPQMILLATNISNDEFDK.A	[790-807]
False	High	[K].NGASSTGLFQPDIIFVEK.[D]			False	6.3e-05	0	1	2	1	G7LCC3	G7LCC3 [746-763]	0	1922.99	100	Use		High	High	0	4.131e-05	4.42	57.1	K.NGASSTGLFQPDIIFVEK.D	[746-763]
False	High	[R].NNWDNFNHLIADEEFFCDASTK.[K]	1×Carbamidomethyl [C17]		False	7.5e-05	0	1	2	3	G7LCC3	G7LCC3 [571-592]	0	2687.15	100	Use		High	High	0	4.955e-05	6.53	59.73	R.NNWDNFNHLIADEEFFCDASTK.K	[571-592]
False	High	[R].NYGGTGIGLSISK.[C]			False	0.0069	0	1	2	3	G7LCC3	G7LCC3 [638-650]	0	1266.67	100	Use		High	High	0	0.005759	2.97	38.43	R.NYGGTGIGLSISK.C	[638-650]
False	High	[R].QIVTNLVGNSVK.[F]			False	0.03	0	1	2	2	G7LCC3	G7LCC3 [502-513]	0	1271.73	100	Use		High	High	0	0.03019	3.7	37.39	R.QIVTNLVGNSVK.F	[502-513]
False	High	[K].SAGFSDTVIMKPLR.[A]			False	0.0003	0	1	2	3	G7LCC3	G7LCC3 [810-823]	0	1521.81	100	Use		High	High	0	0.0002117	4.12	42.59	K.SAGFSDTVIMKPLR.A	[810-823]
False	High	[K].SAGFSDTVIMKPLR.[A]	1×Oxidation [M10]		False	0.017	0	1	2	3	G7LCC3	G7LCC3 [810-823]	0	1537.8	100	Use		High	High	0	0.015	3.38	35.8	K.SAGFSDTVIMKPLR.A	[810-823]
False	High	[R].SILDDVLSLFSEK.[S]			False	0.0016	0	1	4	2	G7LCC3	G7LCC3 [461-473]	0	1465.78	100	Use		High	High	0	0.001257	3.7	80.94	R.SILDDVLSLFSEK.S	[461-473]
False	High	[K].SQFLATVSHEIR.[T]			False	0.012	0	1	11	5	G7LCC3	G7LCC3 [385-396]	0	1387.73	100	Use		High	High	0	0.01362	3.85	41.69	K.SQFLATVSHEIR.T	[385-396]
False	High	[K].TLSGYEAADER.[N]			False	0.04	0	1	2	1	G7LCC3	G7LCC3 [560-570]	0	1211.55	100	Use		High	High	0	0.03648	2.77	25.48	K.TLSGYEAADER.N	[560-570]
False	High	[K].VNYEDLPSSFR.[G]			False	0.0071	0	1	2	3	G7LCC3	G7LCC3 [692-702]	0	1326.63	100	Use		High	High	0	0.02489	3.13	42.51	K.VNYEDLPSSFR.G	[692-702]
False	High	[K].VPDIVMGDPGR.[F]			False	0.1	0	1	2	2	G7LCC3	G7LCC3 [489-499]	0	1155.58	100	Use		High	High	0	0.1089	2.56	36.97	K.VPDIVMGDPGR.F	[489-499]

## Sheet: B3
Checked	Confidence	Annotated Sequence	Modifications	Modifications in Master Proteins	Contaminant	Qvality PEP	Qvality q-value	# Protein Groups	# Proteins	# PSMs	Master Protein Accessions	Positions in Master Proteins	# Missed Cleavages	Theo. MH+ [Da]	Abundances (Scaled)	Quan Usage	Quan Info	Found in Samples	Confidence (by Search Engine)	Percolator q-Value (by Search Engine)	Percolator PEP (by Search Engine)	XCorr (by Search Engine)	Top Apex RT [min]	Sequence in Protein	Positions in Protein	Peptide Group Modifications in Protein
False	High	[K].AALEMLQFPHK.[F]			False	0.013	0	1	2	4	G7LCC3	G7LCC3 [895-905]	0	1284.68	100	Use		High	High	0	0.03464	3.19	43.83	K.AALEMLQFPHK.F	[895-905]
False	High	[K].ALIALINEVLDR.[A]			False	0.00092	0	1	2	4	G7LCC3	G7LCC3 [431-442]	0	1339.79	100	Use		High	High	0	0.01021	4.04	67.42	K.ALIALINEVLDR.A	[431-442]
False	High	[R].ASMVGACLQQVLGTGK.[K]	1×Carbamidomethyl [C7]		False	0.03	0	1	2	2	G7LCC3	G7LCC3 [824-839]	0	1619.82	100	Use		High	High	0	0.0726	2.04	49.55	R.ASMVGACLQQVLGTGK.K	[824-839]
False	High	[R].ASMVGACLQQVLGTGK.[K]	1×Carbamidomethyl [C7]; 1×Oxidation [M3]		False	0.02	0	1	2	1	G7LCC3	G7LCC3 [824-839]	0	1635.82	100	Use		High	High	0	0.05176	2.6	44.65	R.ASMVGACLQQVLGTGK.K	[824-839]
False	High	[K].AVVVDGKPVR.[A]			False	0.17	0	1	2	1	G7LCC3	G7LCC3 [706-715]	0	1039.63	100	Use		High	High	0	0.3042	2.27	20.85	K.AVVVDGKPVR.A	[706-715]
False	High	[K].CGMDGYVSKPFEEENLYQAVAK.[F]	1×Carbamidomethyl [C1]		False	2.4e-05	0	1	2	3	G7LCC3	G7LCC3 [971-992]	0	2535.15	100	Use		High	High	0	0.0001648	5.81	47.23	K.CGMDGYVSKPFEEENLYQAVAK.F	[971-992]
False	High	[K].CGMDGYVSKPFEEENLYQAVAK.[F]	1×Carbamidomethyl [C1]; 1×Oxidation [M3]		False	0.017	0	1	2	2	G7LCC3	G7LCC3 [971-992]	0	2551.15	100	Use		High	High	0	0.04435	2.73	43.8	K.CGMDGYVSKPFEEENLYQAVAK.F	[971-992]
False	High	[K].DSWVCGEDGIFSVR.[Q]	1×Carbamidomethyl [C5]		False	0.012	0	1	2	4	G7LCC3	G7LCC3 [764-777]	0	1626.72	100	Use		High	High	0	0.04296	2.71	52.85	K.DSWVCGEDGIFSVR.Q	[764-777]
False	High	[R].DYAQTAQACGK.[A]	1×Carbamidomethyl [C9]		False	0.024	0	1	2	2	G7LCC3	G7LCC3 [420-430]	0	1212.53	100	Use		High	High	0	0.2369	2.19	19.16	R.DYAQTAQACGK.A	[420-430]
False	High	[K].FDACFMDIQMPEMDGFEATR.[R]	1×Carbamidomethyl [C4]		False	1.3e-05	0	1	2	5	G7LCC3	G7LCC3 [906-925]	0	2410.98	100	Use		High	High	0	9.624e-05	3.98	62.8	K.FDACFMDIQMPEMDGFEATR.R	[906-925]
False	High	[K].FDACFMDIQMPEMDGFEATR.[R]	1×Carbamidomethyl [C4]; 1×Oxidation [M]		False	0.14	0	1	2	3	G7LCC3	G7LCC3 [906-925]	0	2426.98	100	Use		High	High	0	0.3551	1.42	57.5	K.FDACFMDIQMPEMDGFEATR.R	[906-925]
False	High	[K].FDACFMDIQMPEMDGFEATR.[R]	1×Carbamidomethyl [C4]; 2×Oxidation [M10; M13]		False	0.0081	0	1	2	1	G7LCC3	G7LCC3 [906-925]	0	2442.97	100	Use		High	High	0	0.02368	2.74	52.51	K.FDACFMDIQMPEMDGFEATR.R	[906-925]
False	High	[K].GLELAVFVSDK.[V]			False	0.0093	0	1	4	9	G7LCC3	G7LCC3 [478-488]	0	1177.65	100	Use		High	High	0	0.0354	3.32	51.95	K.GLELAVFVSDK.V	[478-488]
False	High	[K].KVNYEDLPSSFR.[G]			False	0.2	0	1	2	1	G7LCC3	G7LCC3 [691-702]	1	1454.73	100	Use		High	High	0	0.3436	2.63	37.24	K.KVNYEDLPSSFR.G	[691-702]
False	High	[K].IEAGKLELEAVPFDLR.[S]			False	0.0082	0	1	4	1	G7LCC3	G7LCC3 [445-460]	1	1799.99	100	Use		High	High	0	0.02407	3.17	51.8	K.IEAGKLELEAVPFDLR.S	[445-460]
False	High	[K].LELEAVPFDLR.[S]			False	0.024	0	1	4	2	G7LCC3	G7LCC3 [450-460]	0	1301.71	100	Use		High	High	0	0.1573	3.7	54.31	K.LELEAVPFDLR.S	[450-460]
False	High	[R].IFMPFVQADSSTSR.[N]			False	0.038	0	1	2	1	G7LCC3	G7LCC3 [624-637]	0	1585.77	100	Use		High	High	0	0.08845	2.71	50.36	R.IFMPFVQADSSTSR.N	[624-637]
False	High	[K].ILVVDDNVVNR.[R]			False	0.0092	0	1	2	3	G7LCC3	G7LCC3 [863-873]	0	1255.7	100	Use		High	High	0	0.05324	3.38	37.07	K.ILVVDDNVVNR.R	[863-873]
False	High	[K].MPQMILLATNISNDEFDK.[A]			False	6.8e-06	0	1	2	5	G7LCC3	G7LCC3 [790-807]	0	2080.01	100	Use		High	High	0	0.0001207	4.84	59.77	K.MPQMILLATNISNDEFDK.A	[790-807]
False	High	[K].MPQMILLATNISNDEFDK.[A]	1×Oxidation [M]		False	5.8e-06	0	1	2	8	G7LCC3	G7LCC3 [790-807]	0	2096	100	Use		High	High	0	4.91737e-05	4.46	51.08	K.MPQMILLATNISNDEFDK.A	[790-807]
False	High	[K].MPQMILLATNISNDEFDK.[A]	2×Oxidation [M1; M4]		False	2.3e-05	0	1	2	4	G7LCC3	G7LCC3 [790-807]	0	2112	100	Use		High	High	0	0.005572	4.67	47.71	K.MPQMILLATNISNDEFDK.A	[790-807]
False	High	[K].NGASSTGLFQPDIIFVEK.[D]			False	0.0002	0	1	2	3	G7LCC3	G7LCC3 [746-763]	0	1922.99	100	Use		High	High	0	0.00103	4.88	56.25	K.NGASSTGLFQPDIIFVEK.D	[746-763]
False	High	[R].NNWDNFNHLIADEEFFCDASTK.[K]	1×Carbamidomethyl [C17]		False	0.00015	0	1	2	1	G7LCC3	G7LCC3 [571-592]	0	2687.15	100	Use		High	High	0	0.0007952	4.67	58.47	R.NNWDNFNHLIADEEFFCDASTK.K	[571-592]
False	High	[R].NYGGTGIGLSISK.[C]			False	0.063	0	1	2	2	G7LCC3	G7LCC3 [638-650]	0	1266.67	100	Use		High	High	0	0.1358	2.76	37.87	R.NYGGTGIGLSISK.C	[638-650]
False	High	[R].QIVTNLVGNSVK.[F]			False	0.016	0	1	2	1	G7LCC3	G7LCC3 [502-513]	0	1271.73	100	Use		High	High	0	0.04311	3.48	36.83	R.QIVTNLVGNSVK.F	[502-513]
False	High	[K].SAGFSDTVIMKPLR.[A]			False	0.00056	0	1	2	4	G7LCC3	G7LCC3 [810-823]	0	1521.81	100	Use		High	High	0	0.00243	3.95	41.19	K.SAGFSDTVIMKPLR.A	[810-823]
False	High	[K].SAGFSDTVIMKPLR.[A]	1×Oxidation [M10]		False	0.017	0	1	2	3	G7LCC3	G7LCC3 [810-823]	0	1537.8	100	Use		High	High	0	0.07498	3.56	34.8	K.SAGFSDTVIMKPLR.A	[810-823]
False	High	[R].SILDDVLSLFSEK.[S]			False	0.0052	0	1	4	4	G7LCC3	G7LCC3 [461-473]	0	1465.78	100	Use		High	High	0	0.01634	3.77	79.63	R.SILDDVLSLFSEK.S	[461-473]
False	High	[K].SQFLATVSHEIR.[T]			False	0.0045	0	1	11	3	G7LCC3	G7LCC3 [385-396]	0	1387.73	100	Use		High	High	0	0.01437	3.59	39.93	K.SQFLATVSHEIR.T	[385-396]
False	High	[K].TLSGYEAADER.[N]			False	0.17	0	1	2	1	G7LCC3	G7LCC3 [560-570]	0	1211.55	100	Use		High	High	0	0.3013	1.92	25.24	K.TLSGYEAADER.N	[560-570]
False	High	[K].VNYEDLPSSFR.[G]			False	0.017	0	1	2	2	G7LCC3	G7LCC3 [692-702]	0	1326.63	100	Use		High	High	0	0.04538	2.75	41.98	K.VNYEDLPSSFR.G	[692-702]
False	High	[K].VPDIVMGDPGR.[F]			False	0.023	0	1	2	2	G7LCC3	G7LCC3 [489-499]	0	1155.58	100	Use		High	High	0	0.05689	2.51	36.77	K.VPDIVMGDPGR.F	[489-499]
False	High	[K].VPDIVMGDPGR.[F]	1×Oxidation [M6]		False	0.082	0	1	2	2	G7LCC3	G7LCC3 [489-499]	0	1171.58	100	Use		High	High	0	0.1706	2.63	30.11	K.VPDIVMGDPGR.F	[489-499]

## Sheet: B4
Checked	Confidence	Annotated Sequence	Modifications	Modifications in Master Proteins	Contaminant	Qvality PEP	Qvality q-value	# Protein Groups	# Proteins	# PSMs	Master Protein Accessions	Positions in Master Proteins	# Missed Cleavages	Theo. MH+ [Da]	Abundances (Scaled)	Quan Usage	Quan Info	Found in Samples	Confidence (by Search Engine)	Percolator q-Value (by Search Engine)	Percolator PEP (by Search Engine)	XCorr (by Search Engine)	Top Apex RT [min]	Sequence in Protein	Positions in Protein	Peptide Group Modifications in Protein
False	High	[K].AALEMLQFPHK.[F]			False	0.056	0	1	2	7	G7LCC3	G7LCC3 [895-905]	0	1284.68	100	Use		High	High	0	0.0192	3.23	43.12	K.AALEMLQFPHK.F	[895-905]
False	High	[K].AALEMLQFPHK.[F]	1×Oxidation [M5]		False	0.12	0	1	2	19	G7LCC3	G7LCC3 [895-905]	0	1300.67	100	Use		High	High	0	0.2854	3.15	36.55	K.AALEMLQFPHK.F	[895-905]
False	High	[K].ALIALINEVLDR.[A]			False	0.0041	0	1	2	3	G7LCC3	G7LCC3 [431-442]	0	1339.79	100	Use		High	High	0	0.03657	3.83	66.66	K.ALIALINEVLDR.A	[431-442]
False	High	[R].ASMVGACLQQVLGTGK.[K]	1×Carbamidomethyl [C7]		False	0.028	0	1	2	1	G7LCC3	G7LCC3 [824-839]	0	1619.82	100	Use		High	High	0	0.006624	3.15	49.1	R.ASMVGACLQQVLGTGK.K	[824-839]
False	High	[R].ASMVGACLQQVLGTGK.[K]	1×Carbamidomethyl [C7]; 1×Oxidation [M3]		False	0.00043	0	1	2	2	G7LCC3	G7LCC3 [824-839]	0	1635.82	100	Use		High	High	0	0.002303	3.91	44.22	R.ASMVGACLQQVLGTGK.K	[824-839]
False	High	[K].CGMDGYVSKPFEEENLYQAVAK.[F]	1×Carbamidomethyl [C1]		False	0.00012	0	1	2	10	G7LCC3	G7LCC3 [971-992]	0	2535.15	100	Use		High	High	0	0.000141	7.07	46.67	K.CGMDGYVSKPFEEENLYQAVAK.F	[971-992]
False	High	[K].CGMDGYVSKPFEEENLYQAVAK.[F]	1×Carbamidomethyl [C1]; 1×Oxidation [M3]		False	1.5e-05	0	1	2	10	G7LCC3	G7LCC3 [971-992]	0	2551.15	100	Use		High	High	0	6.223e-08	7.35	43.26	K.CGMDGYVSKPFEEENLYQAVAK.F	[971-992]
False	High	[R].DYAQTAQACGK.[A]	1×Carbamidomethyl [C9]		False	0.1	0	1	2	1	G7LCC3	G7LCC3 [420-430]	0	1212.53	100	Use		High	High	0	0.04573	2.75	19.05	R.DYAQTAQACGK.A	[420-430]
False	High	[K].EMPNGSTSVR.[S]			False	0.26	0	1	2	1	G7LCC3	G7LCC3 [846-855]	0	1077.5	100	Use		High	High	0	0.1656	1.76	19.36	K.EMPNGSTSVR.S	[846-855]
False	High	[K].FDACFMDIQMPEMDGFEATR.[R]	1×Carbamidomethyl [C4]		False	1.6e-05	0	1	2	11	G7LCC3	G7LCC3 [906-925]	0	2410.98	100	Use		High	High	0	6.4e-08	5.77	62.35	K.FDACFMDIQMPEMDGFEATR.R	[906-925]
False	High	[K].FDACFMDIQMPEMDGFEATR.[R]	1×Carbamidomethyl [C4]; 1×Oxidation [M]		False	5.5e-05	0	1	2	31	G7LCC3	G7LCC3 [906-925]	0	2426.98	100	Use		High	High	0	2.448e-05	5.26	57.17	K.FDACFMDIQMPEMDGFEATR.R	[906-925]
False	High	[K].FDACFMDIQMPEMDGFEATR.[R]	1×Carbamidomethyl [C4]; 2×Oxidation [M10; M]		False	5.9e-05	0	1	2	24	G7LCC3	G7LCC3 [906-925]	0	2442.97	100	Use		High	High	0	4.953e-07	5.51	52.03	K.FDACFMDIQMPEMDGFEATR.R	[906-925]
False	High	[K].FDACFMDIQMPEMDGFEATR.[R]	1×Carbamidomethyl [C4]; 3×Oxidation [M6; M10; M13]		False	0.00019	0	1	2	16	G7LCC3	G7LCC3 [906-925]	0	2458.97	100	Use		High	High	0	3.001e-06	4.75	46.51	K.FDACFMDIQMPEMDGFEATR.R	[906-925]
False	High	[K].GLELAVFVSDK.[V]			False	0.04	0	1	4	2	G7LCC3	G7LCC3 [478-488]	0	1177.65	100	Use		High	High	0	0.01164	3.25	51.95	K.GLELAVFVSDK.V	[478-488]
False	High	[K].KILVVDDNVVNR.[R]			False	0.011	0	1	2	3	G7LCC3	G7LCC3 [862-873]	1	1383.8	100	Use		High	High	0	0.001648	3.61	32.96	K.KILVVDDNVVNR.R	[862-873]
False	High	[R].KSEFHLPILAMTADVIHATYEECLK.[C]	1×Carbamidomethyl [C23]		False	0.11	0	1	2	1	G7LCC3	G7LCC3 [946-970]	1	2916.46	100	Use		High	High	0	0.04984	3.83	62.55	R.KSEFHLPILAMTADVIHATYEECLK.C	[946-970]
False	High	[R].KSEFHLPILAMTADVIHATYEECLK.[C]	1×Carbamidomethyl [C23]; 1×Oxidation [M11]		False	2.2e-05	0	1	2	6	G7LCC3	G7LCC3 [946-970]	1	2932.46	100	Use		High	High	0	1.357e-05	7.55	55.71	R.KSEFHLPILAMTADVIHATYEECLK.C	[946-970]
False	High	[K].KVNYEDLPSSFR.[G]			False	0.2	0	1	2	2	G7LCC3	G7LCC3 [691-702]	1	1454.73	100	Use		High	High	0	0.2134	3.28	36.64	K.KVNYEDLPSSFR.G	[691-702]
False	High	[K].LELEAVPFDLR.[S]			False	0.05	0	1	4	2	G7LCC3	G7LCC3 [450-460]	0	1301.71	100	Use		High	High	0	0.01622	3.65	53.82	K.LELEAVPFDLR.S	[450-460]
False	High	[K].ILVVDDNVVNR.[R]			False	0.011	0	1	2	31	G7LCC3	G7LCC3 [863-873]	0	1255.7	100	Use		High	High	0	0.001714	3.53	36.64	K.ILVVDDNVVNR.R	[863-873]
False	High	[K].ILVVDDNVVNRR.[V]			False	0.24	0	1	2	1	G7LCC3	G7LCC3 [863-874]	1	1411.8	100	Use		High	High	0	0.1498	2.48	32.96	K.ILVVDDNVVNRR.V	[863-874]
False	High	[K].MPQMILLATNISNDEFDK.[A]	1×Oxidation [M1]		False	0.18	0	1	2	2	G7LCC3	G7LCC3 [790-807]	0	2096	100	Use		High	High	0	0.1018	2.55	50.65	K.MPQMILLATNISNDEFDK.A	[790-807]
False	High	[K].MPQMILLATNISNDEFDK.[A]	2×Oxidation [M1; M4]		False	0.012	0	1	2	2	G7LCC3	G7LCC3 [790-807]	0	2112	100	Use		High	High	0	0.002896	3.87	47.34	K.MPQMILLATNISNDEFDK.A	[790-807]
False	High	[K].NFGADVKCADSGK.[A]	1×Carbamidomethyl [C8]		False	0.27	0	1	2	1	G7LCC3	G7LCC3 [882-894]	1	1368.62		NotUsed	NoneMonoisotopic	High	High	0	0.1815	2.09		K.NFGADVKCADSGK.A	[882-894]
False	High	[K].NGASSTGLFQPDIIFVEK.[D]			False	0.041	0	1	2	2	G7LCC3	G7LCC3 [746-763]	0	1922.99	100	Use		High	High	0	0.01192	2.24	55.76	K.NGASSTGLFQPDIIFVEK.D	[746-763]
False	High	[R].NNWDNFNHLIADEEFFCDASTK.[K]	1×Carbamidomethyl [C17]		False	0.0027	0	1	2	1	G7LCC3	G7LCC3 [571-592]	0	2687.15	100	Use		High	High	0	0.0001799	3.21	57.89	R.NNWDNFNHLIADEEFFCDASTK.K	[571-592]
False	High	[R].NYGGTGIGLSISK.[C]			False	0.079	0	1	2	1	G7LCC3	G7LCC3 [638-650]	0	1266.67	100	Use		High	High	0	0.03157	2.83	37.54	R.NYGGTGIGLSISK.C	[638-650]
False	High	[R].QIVTNLVGNSVK.[F]			False	0.032	0	1	2	2	G7LCC3	G7LCC3 [502-513]	0	1271.73	100	Use		High	High	0	0.008016	3.26	36.39	R.QIVTNLVGNSVK.F	[502-513]
False	High	[K].SAGFSDTVIMKPLR.[A]			False	0.023	0	1	2	3	G7LCC3	G7LCC3 [810-823]	0	1521.81	100	Use		High	High	0	0.0221	3.31	40.58	K.SAGFSDTVIMKPLR.A	[810-823]
False	High	[K].SAGFSDTVIMKPLR.[A]	1×Oxidation [M10]		False	0.074	0	1	2	2	G7LCC3	G7LCC3 [810-823]	0	1537.8	100	Use		High	High	0	0.02881	3.11	34.27	K.SAGFSDTVIMKPLR.A	[810-823]
False	High	[K].SEFHLPILAMTADVIHATYEECLK.[C]	1×Carbamidomethyl [C22]		False	2.2e-05	0	1	2	5	G7LCC3	G7LCC3 [947-970]	0	2788.37	100	Use		High	High	0	0.0004146	6.34	66.67	K.SEFHLPILAMTADVIHATYEECLK.C	[947-970]
False	High	[K].SEFHLPILAMTADVIHATYEECLK.[C]	1×Carbamidomethyl [C22]; 1×Oxidation [M10]		False	9.5e-07	0	1	2	10	G7LCC3	G7LCC3 [947-970]	0	2804.36	100	Use		High	High	0	1.248e-07	7.42	59.46	K.SEFHLPILAMTADVIHATYEECLK.C	[947-970]
False	High	[R].SILDDVLSLFSEK.[S]			False	0.0052	0	1	4	4	G7LCC3	G7LCC3 [461-473]	0	1465.78	100	Use		High	High	0	0.0004923	3.55	78.92	R.SILDDVLSLFSEK.S	[461-473]
False	High	[K].SQFLATVSHEIR.[T]			False	0.071	0	1	11	3	G7LCC3	G7LCC3 [385-396]	0	1387.73	100	Use		High	High	0	0.02672	3.43	39.24	K.SQFLATVSHEIR.T	[385-396]
False	High	[R].TANEETNSECGER.[K]	1×Carbamidomethyl [C10]		False	0.0054	0	1	2	1	G7LCC3	G7LCC3 [933-945]	0	1496.59	100	Use		High	High	0	0.0005296	3.92	13.02	R.TANEETNSECGER.K	[933-945]
False	High	[K].TLSGYEAADER.[N]			False	0.093	0	1	2	2	G7LCC3	G7LCC3 [560-570]	0	1211.55	100	Use		High	High	0	0.04003	2.61	24.98	K.TLSGYEAADER.N	[560-570]
False	High	[R].VAAGALKNFGADVK.[C]			False	0.11	0	1	2	1	G7LCC3	G7LCC3 [875-888]	1	1360.76	100	Use		High	High	0	0.05244	3.22	33	R.VAAGALKNFGADVK.C	[875-888]
False	High	[K].VNYEDLPSSFR.[G]			False	0.019	0	1	2	2	G7LCC3	G7LCC3 [692-702]	0	1326.63	100	Use		High	High	0	0.003584	3.12	41.6	K.VNYEDLPSSFR.G	[692-702]
False	High	[K].VPDIVMGDPGR.[F]			False	0.071	0	1	2	2	G7LCC3	G7LCC3 [489-499]	0	1155.58	100	Use		High	High	0	0.0268	2.66	36.4	K.VPDIVMGDPGR.F	[489-499]

## Sheet: B5
Checked	Confidence	Annotated Sequence	Modifications	Modifications in Master Proteins	Contaminant	Qvality PEP	Qvality q-value	# Protein Groups	# Proteins	# PSMs	Master Protein Accessions	Positions in Master Proteins	# Missed Cleavages	Theo. MH+ [Da]	Abundances (Scaled)	Quan Usage	Quan Info	Found in Samples	Confidence (by Search Engine)	Percolator q-Value (by Search Engine)	Percolator PEP (by Search Engine)	XCorr (by Search Engine)	Top Apex RT [min]	Sequence in Protein	Positions in Protein	Peptide Group Modifications in Protein
False	High	[K].AALEMLQFPHK.[F]			False	0.4	0	1	2	2	G7LCC3	G7LCC3 [895-905]	0	1284.68	100	Use		High	High	0	0.1509	2.61	42.49	K.AALEMLQFPHK.F	[895-905]
False	High	[K].AALEMLQFPHK.[F]	1×Oxidation [M5]		False	0.39	0	1	2	3	G7LCC3	G7LCC3 [895-905]	0	1300.67	100	Use		High	High	0	0.1616	2.12	36.07	K.AALEMLQFPHK.F	[895-905]
False	High	[K].ALIALINEVLDR.[A]			False	0.14	0	1	2	3	G7LCC3	G7LCC3 [431-442]	0	1339.79	100	Use		High	High	0	0.009614	4.06	65.77	K.ALIALINEVLDR.A	[431-442]
False	High	[R].ASMVGACLQQVLGTGK.[K]	1×Carbamidomethyl [C7]; 1×Oxidation [M3]		False	0.13	0	1	2	2	G7LCC3	G7LCC3 [824-839]	0	1635.82	100	Use		High	High	0	0.003818	3.3	43.82	R.ASMVGACLQQVLGTGK.K	[824-839]
False	High	[K].AVVVDGKPVR.[A]			False	0.6	0	1	2	1	G7LCC3	G7LCC3 [706-715]	0	1039.63	100	Use		High	High	0	0.52	2.25	19.79	K.AVVVDGKPVR.A	[706-715]
False	High	[K].CGMDGYVSKPFEEENLYQAVAK.[F]	1×Carbamidomethyl [C1]		False	0.2	0	1	2	2	G7LCC3	G7LCC3 [971-992]	0	2535.15	100	Use		High	High	0	0.01406	3.34	46.25	K.CGMDGYVSKPFEEENLYQAVAK.F	[971-992]
False	High	[K].CGMDGYVSKPFEEENLYQAVAK.[F]	1×Carbamidomethyl [C1]; 1×Oxidation [M3]		False	0.055	0	1	2	1	G7LCC3	G7LCC3 [971-992]	0	2551.15	100	Use		High	High	0	0.0001864	6.08	42.88	K.CGMDGYVSKPFEEENLYQAVAK.F	[971-992]
False	High	[K].DSWVCGEDGIFSVR.[Q]	1×Carbamidomethyl [C5]		False	0.19	0	1	2	5	G7LCC3	G7LCC3 [764-777]	0	1626.72	100	Use		High	High	0	0.1458	2.72	52.15	K.DSWVCGEDGIFSVR.Q	[764-777]
False	High	[R].DYAQTAQACGK.[A]	1×Carbamidomethyl [C9]		False	0.25	0	1	2	2	G7LCC3	G7LCC3 [420-430]	0	1212.53	100	Use		High	High	0	0.06996	2.5	18.8	R.DYAQTAQACGK.A	[420-430]
False	High	[K].FDACFMDIQMPEMDGFEATR.[R]	1×Carbamidomethyl [C4]		False	0.12	0	1	2	3	G7LCC3	G7LCC3 [906-925]	0	2410.98	100	Use		High	High	0	0.002803	3.05	61.96	K.FDACFMDIQMPEMDGFEATR.R	[906-925]
False	High	[K].FDACFMDIQMPEMDGFEATR.[R]	1×Carbamidomethyl [C4]; 1×Oxidation [M]		False	0.35	0	1	2	2	G7LCC3	G7LCC3 [906-925]	0	2426.98	100	Use		High	High	0	0.09598	2.88	56.8	K.FDACFMDIQMPEMDGFEATR.R	[906-925]
False	High	[K].FDACFMDIQMPEMDGFEATR.[R]	1×Carbamidomethyl [C4]; 2×Oxidation [M10; M13]		False	0.52	0	1	2	2	G7LCC3	G7LCC3 [906-925]	0	2442.97	100	Use		High	High	0	0.3517	2.27	51.71	K.FDACFMDIQMPEMDGFEATR.R	[906-925]
False	High	[K].FDACFMDIQMPEMDGFEATR.[R]	1×Carbamidomethyl [C4]; 3×Oxidation [M6; M10; M13]		False	0.57	0	1	2	1	G7LCC3	G7LCC3 [906-925]	0	2458.97	100	Use		High	High	0	0.4592	1.88	46.18	K.FDACFMDIQMPEMDGFEATR.R	[906-925]
False	High	[K].GLELAVFVSDK.[V]			False	0.23	0	1	4	6	G7LCC3	G7LCC3 [478-488]	0	1177.65	100	Use		High	High	0	0.02299	3.24	51.45	K.GLELAVFVSDK.V	[478-488]
False	High	[R].KSEFHLPILAMTADVIHATYEECLK.[C]	1×Carbamidomethyl [C23]; 1×Oxidation [M11]		False	0.35	0	1	2	2	G7LCC3	G7LCC3 [946-970]	1	2932.46	100	Use		High	High	0	0.1012	2.85	54.82	R.KSEFHLPILAMTADVIHATYEECLK.C	[946-970]
False	High	[K].KVNYEDLPSSFR.[G]			False	0.22	0	1	2	3	G7LCC3	G7LCC3 [691-702]	1	1454.73	100	Use		High	High	0	0.3185	2.9	36	K.KVNYEDLPSSFR.G	[691-702]
False	High	[K].LELEAVPFDLR.[S]			False	0.19	0	1	4	5	G7LCC3	G7LCC3 [450-460]	0	1301.71	100	Use		High	High	0	0.01212	3.85	53.31	K.LELEAVPFDLR.S	[450-460]
False	High	[R].IFMPFVQADSSTSR.[N]			False	0.35	0	1	2	1	G7LCC3	G7LCC3 [624-637]	0	1585.77	100	Use		High	High	0	0.0937	2.62	49.42	R.IFMPFVQADSSTSR.N	[624-637]
False	High	[R].IFMPFVQADSSTSR.[N]	1×Oxidation [M3]		False	0.23	0	1	2	1	G7LCC3	G7LCC3 [624-637]	0	1601.76	100	Use		High	High	0	0.02196	2.56	41.71	R.IFMPFVQADSSTSR.N	[624-637]
False	High	[K].ILVVDDNVVNR.[R]			False	0.21	0	1	2	3	G7LCC3	G7LCC3 [863-873]	0	1255.7	100	Use		High	High	0	0.01682	3.43	36.32	K.ILVVDDNVVNR.R	[863-873]
False	High	[K].MPQMILLATNISNDEFDK.[A]			False	0.022	0	1	2	5	G7LCC3	G7LCC3 [790-807]	0	2080.01	100	Use		High	High	0	3.196e-05	4.64	58.7	K.MPQMILLATNISNDEFDK.A	[790-807]
False	High	[K].MPQMILLATNISNDEFDK.[A]	1×Oxidation [M]		False	0.025	0	1	2	14	G7LCC3	G7LCC3 [790-807]	0	2096	100	Use		High	High	0	4.484e-05	4.72	50.24	K.MPQMILLATNISNDEFDK.A	[790-807]
False	High	[K].MPQMILLATNISNDEFDK.[A]	2×Oxidation [M1; M4]		False	0.038	0	1	2	3	G7LCC3	G7LCC3 [790-807]	0	2112	100	Use		High	High	0	0.0008858	4.98	46.86	K.MPQMILLATNISNDEFDK.A	[790-807]
False	High	[K].NGASSTGLFQPDIIFVEK.[D]			False	0.2	0	1	2	1	G7LCC3	G7LCC3 [746-763]	0	1922.99	100	Use		High	High	0	0.01376	4.52	55.23	K.NGASSTGLFQPDIIFVEK.D	[746-763]
False	High	[R].NNWDNFNHLIADEEFFCDASTK.[K]	1×Carbamidomethyl [C17]		False	0.065	0	1	2	2	G7LCC3	G7LCC3 [571-592]	0	2687.15	100	Use		High	High	0	0.0003255	4.75	57.39	R.NNWDNFNHLIADEEFFCDASTK.K	[571-592]
False	High	[R].NYGGTGIGLSISK.[C]			False	0.22	0	1	2	1	G7LCC3	G7LCC3 [638-650]	0	1266.67	100	Use		High	High	0	0.02122	2.86	37.05	R.NYGGTGIGLSISK.C	[638-650]
False	High	[R].QIVTNLVGNSVK.[F]			False	0.21	0	1	2	2	G7LCC3	G7LCC3 [502-513]	0	1271.73	100	Use		High	High	0	0.01877	3.36	35.89	R.QIVTNLVGNSVK.F	[502-513]
False	High	[K].SAGFSDTVIMKPLR.[A]			False	0.19	0	1	2	4	G7LCC3	G7LCC3 [810-823]	0	1521.81	100	Use		High	High	0	0.02015	3.75	39.89	K.SAGFSDTVIMKPLR.A	[810-823]
False	High	[K].SAGFSDTVIMKPLR.[A]	1×Oxidation [M10]		False	0.22	0	1	2	3	G7LCC3	G7LCC3 [810-823]	0	1537.8	100	Use		High	High	0	0.09669	3.23	33.68	K.SAGFSDTVIMKPLR.A	[810-823]
False	High	[K].SEFHLPILAMTADVIHATYEECLK.[C]	1×Carbamidomethyl [C22]; 1×Oxidation [M10]		False	0.16	0	1	2	1	G7LCC3	G7LCC3 [947-970]	0	2804.36	100	Use		High	High	0	0.006257	3.45	58.64	K.SEFHLPILAMTADVIHATYEECLK.C	[947-970]
False	High	[R].SILDDVLSLFSEK.[S]			False	0.14	0	1	4	3	G7LCC3	G7LCC3 [461-473]	0	1465.78	100	Use		High	High	0	0.004028	3.55	78.3	R.SILDDVLSLFSEK.S	[461-473]
False	High	[K].SQFLATVSHEIR.[T]			False	0.16	0	1	11	4	G7LCC3	G7LCC3 [385-396]	0	1387.73	100	Use		High	High	0	0.007042	3.66	38.41	K.SQFLATVSHEIR.T	[385-396]
False	High	[K].TLSGYEAADER.[N]			False	0.26	0	1	2	1	G7LCC3	G7LCC3 [560-570]	0	1211.55	100	Use		High	High	0	0.03377	2.83	24.48	K.TLSGYEAADER.N	[560-570]
False	High	[K].VNYEDLPSSFR.[G]			False	0.26	0	1	2	2	G7LCC3	G7LCC3 [692-702]	0	1326.63	100	Use		High	High	0	0.03444	2.66	41.17	K.VNYEDLPSSFR.G	[692-702]
False	High	[K].VPDIVMGDPGR.[F]			False	0.33	0	1	2	2	G7LCC3	G7LCC3 [489-499]	0	1155.58	100	Use		High	High	0	0.07699	3.04	35.96	K.VPDIVMGDPGR.F	[489-499]
False	High	[K].VPDIVMGDPGR.[F]	1×Oxidation [M6]		False	0.57	0	1	2	1	G7LCC3	G7LCC3 [489-499]	0	1171.58	100	Use		High	High	0	0.4696	2.62	29.47	K.VPDIVMGDPGR.F	[489-499]

## Sheet: B1 - identifications
Checked	Protein FDR Confidence	Master	Accession	Description	Exp. q-value	Contaminant	Sum PEP Score	Coverage [%]	Sequence Coverage	# Peptides	# PSMs	# Unique Peptides	# Protein Groups	# AAs	MW [kDa]	calc. pI	Score Sequest HT	# Peptides (by Search Engine)	# Razor Peptides	Abundances (Scaled)	Found in Samples	Modifications
False	High	IsMasterProtein	G7LCC3	Histidine kinase OS=Medicago truncatula OX=3880 GN=11411168 PE=4 SV=2	0	False	25.824	14.0578	1003;419-429;488-498;501-512;542-569;861-873;881-924;970-991	12	142	12	1	1003	111.9	7.09	553.13	12	0	100	High
False	High	IsMasterProtein	G7LCC3	Histidine kinase OS=Medicago truncatula OX=3880 GN=11411168 PE=4 SV=2	0	False	25.824	14.0578	1003;419-429;488-498;501-512;542-569;861-873;881-924;970-991	12	142	12	1	1003	111.9	7.09	553.13	12	0	100	High
False	High	IsMasterProtein	A0A396H9E7	Histone H2A OS=Medicago truncatula OX=3880 GN=MtrunA17_Chr7g0273331 PE=3 SV=1	0	False	1.363	8.20513	195;81-89;142-148	2	4	2	1	195	21.4	10.46	9.4	2	0	100	High
False	High	IsMasterProtein	A0A072UKG0	Histone H2B OS=Medicago truncatula OX=3880 GN=MTR_4g064983 PE=3 SV=1	0	False	2.5	8.29876	241;70-80;123-131	2	4	2	1	241	25.9	9.23	8.95	2	0	100	High
False	High	IsMasterProtein	A0A396IIA3	Protein kinase domain-containing protein OS=Medicago truncatula OX=3880 GN=MtrunA17_Chr4g0049581 PE=3 SV=1	0	False	0.567	2.81294	711;312-331	1	1	1	1	711	80	5.81	0	1	0		High
False	High	IsMasterProtein	G7IN71	Smg-4/UPF3 family protein OS=Medicago truncatula OX=3880 GN=MTR_2g005600 PE=3 SV=2	0	False	0.684	1.48148	540;160-167	1	1	1	1	540	60.2	10.01	2.05	1	0	100	High

## Sheet: B2 - identifications
Checked	Protein FDR Confidence	Master	Accession	Description	Exp. q-value	Contaminant	Sum PEP Score	Coverage [%]	Sequence Coverage	# Peptides	# PSMs	# Unique Peptides	# Protein Groups	# AAs	MW [kDa]	calc. pI	Score Sequest HT	# Peptides (by Search Engine)	# Razor Peptides	Abundances (Scaled)	Found in Samples	Modifications
False	High	IsMasterProtein	G7LCC3	Histidine kinase OS=Medicago truncatula OX=3880 GN=11411168 PE=4 SV=2	0	False	126.701	32.7019	1003;384-395;419-441;449-472;477-498;501-512;559-591;623-649;690-701;738-776;789-806;809-838;845-854;861-873;894-924;970-991	27	128	27	1	1003	111.9	7.09	418.38	27	0	100	High
False	High	IsMasterProtein	G7LCC3	Histidine kinase OS=Medicago truncatula OX=3880 GN=11411168 PE=4 SV=2	0	False	126.701	32.7019	1003;384-395;419-441;449-472;477-498;501-512;559-591;623-649;690-701;738-776;789-806;809-838;845-854;861-873;894-924;970-991	27	128	27	1	1003	111.9	7.09	418.38	27	0	100	High
False	High	IsMasterProtein	A0A072UKG0	Histone H2B OS=Medicago truncatula OX=3880 GN=MTR_4g064983 PE=3 SV=1	0	False	6.969	10.7884	241;70-95	2	4	2	1	241	25.9	9.23	12.4	2	0	100	High
False	High	IsMasterProtein	A0A396H9E7	Histone H2A OS=Medicago truncatula OX=3880 GN=MtrunA17_Chr7g0273331 PE=3 SV=1	0	False	1.014	4.61538	195;81-89	1	1	1	1	195	21.4	10.46	2.68	1	0	100	High
False	High	IsMasterProtein	I3SXP3	(3R)-hydroxymyristoyl-[acyl-carrier-protein] dehydratase OS=Medicago truncatula OX=3880 PE=2 SV=1	0	False	0.673	3.25203	246;86-93	1	1	1	1	246	27.3	9.41	2.35	1	0	100	High
False	High	IsMasterProtein	G7IC27	Elongation factor 1-alpha OS=Medicago truncatula OX=3880 GN=11417682 PE=3 SV=2	0	False	1.516	1.25858	874;239-249	1	1	1	1	874	97.5	7.05	2.89	1	0	100	High
False	High	IsMasterProtein	A0A072U4T5	Actin-97 OS=Medicago truncatula OX=3880 GN=25495077 PE=3 SV=1	0	False	2.311	4.77454	377;97-114	1	1	1	1	377	41.7	5.49	3.07	1	0	100	High
False	High	IsMasterProtein	A2Q5W0	Tubulin alpha chain OS=Medicago truncatula OX=3880 GN=aTUB PE=3 SV=1	0	False	1.11	4.43459	451;402-421	1	1	1	1	451	49.8	5.1	2.54	1	0	100	High
False	High	IsMasterProtein	G7L0T9	Histone H2B-like protein OS=Medicago truncatula OX=3880 GN=MTR_7g114580 PE=3 SV=1	0	False	0.645	17.6471	51;26-34	1	1	1	1	51	5.7	9.72	1.64	1	0	100	High
False	High	IsMasterProtein	A0A072VFB5	LRR receptor-like kinase family protein OS=Medicago truncatula OX=3880 GN=25482140 PE=4 SV=1	0	False	0.66	2.51196	836;815-835	1	1	1	1	836	91.4	7.83	2.57	1	0	100	High

## Sheet: B3 - identifications
Checked	Master	Accession	Description	Coverage [%]	Contaminant	Sequence Coverage	# Peptides	# PSMs	# Unique Peptides	# Protein Groups	# AAs	MW [kDa]	calc. pI	Score Sequest HT	# Peptides (by Search Engine)	# Razor Peptides	Abundances (Scaled)	Found in Samples	Modifications
False	IsMasterProtein	G7LCC3	Histidine kinase OS=Medicago truncatula OX=3880 GN=11411168 PE=4 SV=2	32.3031	False	1003;384-395;419-441;444-472;477-498;501-512;559-591;623-649;690-701;705-714;745-776;789-806;809-838;862-872;894-924;970-991	25	94	25	1	1003	111.9	7.09	270.41	25	0	100	High
False	IsMasterProtein	G7LCC3	Histidine kinase OS=Medicago truncatula OX=3880 GN=11411168 PE=4 SV=2	32.3031	False	1003;384-395;419-441;444-472;477-498;501-512;559-591;623-649;690-701;705-714;745-776;789-806;809-838;862-872;894-924;970-991	25	94	25	1	1003	111.9	7.09	270.41	25	0	100	High
False	IsMasterProtein	A0A072UKG0	Histone H2B OS=Medicago truncatula OX=3880 GN=MTR_4g064983 PE=3 SV=1	12.0332	False	241;67-95	3	5	3	1	241	25.9	9.23	12.74	3	0	100	High
False	IsMasterProtein	A0A396JMW1	Uncharacterized protein OS=Medicago truncatula OX=3880 GN=MtrunA17_Chr1g0179411 PE=4 SV=1	7.77778	False	270;26-46	1	3	1	1	270	31.7	6.68	4.16	1	0	100	High
False	IsMasterProtein	G7IQT1	Glyceraldehyde-3-phosphate dehydrogenase OS=Medicago truncatula OX=3880 GN=11425454 PE=3 SV=1	3.34928	False	418;314-327	1	2	1	1	418	44.6	8.44	6.49	1	0	100	High
False	IsMasterProtein	A0A072U338	Phosphopyruvate hydratase OS=Medicago truncatula OX=3880 GN=25499389 PE=3 SV=1	4.05405	False	444;34-51	1	2	1	1	444	47.8	5.8	5.52	1	0	100	High
False	IsMasterProtein	A0A072VCE0	Actin-97 OS=Medicago truncatula OX=3880 GN=25487878 PE=3 SV=1	7.42706	False	377;97-114;198-207	2	2	2	1	377	41.7	5.49	6	2	0	100	High
False	IsMasterProtein	A0A072TTS3	Endopeptidase S2P OS=Medicago truncatula OX=3880 GN=11421731 PE=3 SV=1	10.7969	False	389;0-41	1	1	1	1	389	42.7	5.97	0	1	0		High	Acetyl [N-Term]
False	IsMasterProtein	A0A396IL41	Putative transcription factor interactor and regulator CCHC(Zn) family OS=Medicago truncatula OX=3880 GN=MtrunA17_Chr3g0080991 PE=3 SV=1	0.406321	False	2215;2199-2207	1	1	1	1	2215	237.2	6.32	2.12	1	0	100	High
False	IsMasterProtein	A2Q5W0	Tubulin alpha chain OS=Medicago truncatula OX=3880 GN=aTUB PE=3 SV=1	4.43459	False	451;402-421	1	1	1	1	451	49.8	5.1	0	1	0		High
False	IsMasterProtein	A0A072TFC6	Uncharacterized protein OS=Medicago truncatula OX=3880 GN=MTR_0259s0030 PE=4 SV=1	17.5	False	120;86-106	1	1	1	1	120	14	4.03	0	1	0	100	High

## Sheet: B4 - identifiactions
Checked	Master	Accession	Description	Coverage [%]	Contaminant	Sequence Coverage	# Peptides	# PSMs	# Unique Peptides	# Protein Groups	# AAs	MW [kDa]	calc. pI	Score Sequest HT	# Peptides (by Search Engine)	# Razor Peptides	Abundances (Scaled)	Found in Samples	Modifications
False	IsMasterProtein	G7LCC3	Histidine kinase OS=Medicago truncatula OX=3880 GN=11411168 PE=4 SV=2	34.995	False	1003;384-395;419-441;449-472;477-498;501-512;559-591;637-649;690-701;745-762;789-806;809-838;845-854;861-924;932-991	29	230	29	1	1003	111.9	7.09	789.96	29	0	100	High
False	IsMasterProtein	A0A072UKG0	Histone H2B OS=Medicago truncatula OX=3880 GN=MTR_4g064983 PE=3 SV=1	12.0332	False	241;67-95	3	4	3	1	241	25.9	9.23	11.17	3	0	100	High
False	IsMasterProtein	A0A072VCE0	Actin-97 OS=Medicago truncatula OX=3880 GN=25487878 PE=3 SV=1	7.42706	False	377;97-114;198-207	2	3	2	1	377	41.7	5.49	9.47	2	0	100	High
False	IsMasterProtein	G7IQT1	Glyceraldehyde-3-phosphate dehydrogenase OS=Medicago truncatula OX=3880 GN=11425454 PE=3 SV=1	3.34928	False	418;314-327	1	2	1	1	418	44.6	8.44	6.32	1	0	100	High
False	IsMasterProtein	Q2HTU3	Ubiquitin OS=Medicago truncatula OX=3880 GN=MtrDRAFT_AC149642g23v2 PE=4 SV=2	1.67286	False	538;363-371	1	1	1	1	538	60.3	8.07	1.99	1	0	100	High
False	IsMasterProtein	A0A396H9E7	Histone H2A OS=Medicago truncatula OX=3880 GN=MtrunA17_Chr7g0273331 PE=3 SV=1	4.61538	False	195;81-89	1	1	1	1	195	21.4	10.46	3.08	1	0	100	High
False	IsMasterProtein	G7I6Z6	ATP-dependent DNA helicase OS=Medicago truncatula OX=3880 GN=MTR_1g012410 PE=3 SV=1	23.0769	False	65;0-14	1	1	1	1	65	7.2	10.54	0	1	0	100	High
False	IsMasterProtein	A0A396JMK1	Putative ribosomal protein S3 OS=Medicago truncatula OX=3880 GN=MtrunA17_Chr1g0155631 PE=3 SV=1	5.43933	False	239;27-39	1	1	1	1	239	26.7	9.64	0	1	0		High
False	IsMasterProtein	A0A396IPE8	Calmodulin OS=Medicago truncatula OX=3880 GN=MtrunA17_Chr3g0093271 PE=3 SV=1	8	False	200;142-157	1	1	1	1	200	22.7	4.32	2.44	1	0	100	High
False	IsMasterProtein	G7JEG3	PPR containing plant-like protein OS=Medicago truncatula OX=3880 GN=11424766 PE=4 SV=2	2.01681	False	595;117-128	1	1	1	1	595	66.4	6.84	0	1	0	100	High
False	IsMasterProtein	G7K694	Fructose-bisphosphate aldolase OS=Medicago truncatula OX=3880 GN=MTR_5g069050 PE=3 SV=2	3.64583	False	384;65-78	1	1	1	1	384	40.6	5.29	2.16	1	0		High
False	IsMasterProtein	G7I8P9	Putative translationally controlled tumor protein OS=Medicago truncatula OX=3880 GN=11407497 PE=3 SV=1	5.35714	False	168;66-74	1	1	1	1	168	19.2	4.73	2.67	1	0	100	High
False	IsMasterProtein	G7JVF8	Histone H4 OS=Medicago truncatula OX=3880 GN=MTR_4g128150 PE=3 SV=2	2.61097	False	383;46-55	1	1	1	1	383	43.3	9.42	3.06	1	0	100	High
False	IsMasterProtein	A0A072U338	Phosphopyruvate hydratase OS=Medicago truncatula OX=3880 GN=25499389 PE=3 SV=1	4.05405	False	444;34-51	1	1	1	1	444	47.8	5.8	2.59	1	0		High
False	IsMasterProtein	A0A072U1N8	Uncharacterized protein OS=Medicago truncatula OX=3880 GN=MTR_7g075963 PE=4 SV=1	19.3878	False	98;71-89	1	1	1	1	98	11.1	5.29	0	1	0	100	High

## Sheet: B5 - identifications
Checked	Protein FDR Confidence	Master	Accession	Description	Exp. q-value	Contaminant	Sum PEP Score	Coverage [%]	Sequence Coverage	# Peptides	# PSMs	# Unique Peptides	# Protein Groups	# AAs	MW [kDa]	calc. pI	Score Sequest HT	# Peptides (by Search Engine)	# Razor Peptides	Abundances (Scaled)	Found in Samples	Modifications
False	High	IsMasterProtein	G7LCC3	Histidine kinase OS=Medicago truncatula OX=3880 GN=11411168 PE=4 SV=2	0	False	87.024	34.2971	1003;384-395;419-441;449-472;477-498;501-512;559-591;623-649;690-701;705-714;745-776;789-806;809-838;862-872;894-924;945-991	26	99	26	1	1003	111.9	7.09	263.17	26	0	100	High
False	High	IsMasterProtein	A0A396H9E7	Histone H2A OS=Medicago truncatula OX=3880 GN=MtrunA17_Chr7g0273331 PE=3 SV=1	0	False	0.75	4.61538	195;81-89	1	2	1	1	195	21.4	10.46	4.67	1	0	100	High
False	High	IsMasterProtein	G7IQT1	Glyceraldehyde-3-phosphate dehydrogenase OS=Medicago truncatula OX=3880 GN=11425454 PE=3 SV=1	0	False	1.333	5.02392	418;307-327	2	2	2	1	418	44.6	8.44	4.12	2	0	100	High
False	High	IsMasterProtein	A0A072TPP7	Plant/F3O9-12 protein OS=Medicago truncatula OX=3880 GN=25501160 PE=4 SV=1	0	False	0.598	4.47761	268;149-160	1	1	1	1	268	30.8	8.4	0	1	0	100	High
False	High	IsMasterProtein	A0A396J7T8	Protein FAR1-RELATED SEQUENCE OS=Medicago truncatula OX=3880 GN=MtrunA17_Chr2g0308841 PE=3 SV=1	0	False	0.299	15.4717	265;224-264	1	1	1	1	265	31.3	6.67	0	1	0		High
False	High	IsMasterProtein	A0A072UKG0	Histone H2B OS=Medicago truncatula OX=3880 GN=MTR_4g064983 PE=3 SV=1	0	False	1.169	4.56432	241;70-80	1	1	1	1	241	25.9	9.23	3.65	1	0	100	High
False	High	IsMasterProtein	G7I8P9	Putative translationally controlled tumor protein OS=Medicago truncatula OX=3880 GN=11407497 PE=3 SV=1	0	False	0.32	5.35714	168;66-74	1	1	1	1	168	19.2	4.73	2.41	1	0	100	High
False	High	IsMasterProtein	A0A072VHD2	Cullin 3B OS=Medicago truncatula OX=3880 GN=MTR_1g040925 PE=3 SV=1	0	False	0.267	0.743889	941;454-460	1	1	1	1	941	109.7	8.82	2.28	1	0	100	High
False	High	IsMasterProtein	A0A072U4T5	Actin-97 OS=Medicago truncatula OX=3880 GN=25495077 PE=3 SV=1	0	False	0.622	4.77454	377;97-114	1	1	1	1	377	41.7	5.49	2.66	1	0	100	High
False	High	IsMasterProtein	G7L0R1	HASTY-like protein OS=Medicago truncatula OX=3880 GN=11429604 PE=4 SV=1	0	False	0.284	1.5953	1191;90-108	1	1	1	1	1191	132.6	6.55	0	1	0	100	High
False	High	IsMasterProtein	A0A396IL41	Putative transcription factor interactor and regulator CCHC(Zn) family OS=Medicago truncatula OX=3880 GN=MtrunA17_Chr3g0080991 PE=3 SV=1	0	False	0.336	0.406321	2215;2199-2207	1	1	1	1	2215	237.2	6.32	1.79	1	0	100	High
False	High	IsMasterProtein	A0A072U338	Phosphopyruvate hydratase OS=Medicago truncatula OX=3880 GN=25499389 PE=3 SV=1	0	False	0.309	4.05405	444;34-51	1	1	1	1	444	47.8	5.8	0	1	0		High
False	High	IsMasterProtein	A0A072VFB5	LRR receptor-like kinase family protein OS=Medicago truncatula OX=3880 GN=25482140 PE=4 SV=1	0	False	0.25	2.51196	836;815-835	1	1	1	1	836	91.4	7.83	3.07	1	0	100	High
